# Supplementary material for: NMR-Based Metabolomics of Blood Serum in Predicting Response to Induction Chemotherapy in Head and Neck Cancer—A Preliminary Approach
Source: Int J Mol Sci. 2024 Jul 10;25(14):7555. doi: 10.3390/ijms25147555 (PMC11277221; doi:10.3390/ijms25147555)
Supplement: Supplementary file 1 [file ijms-25-07555-s001.zip]

Archive with 1 entries (1 files):
- ijms-3072263-supplementary.pdf
